# Supplementary material for: Diversity, Composition, and Ecological Function of Endophytic Fungal Communities Associated with Erigeron breviscapus in China
Source: Microorganisms. 2025 May 6;13(5):1080. doi: 10.3390/microorganisms13051080 (PMC12113810; doi:10.3390/microorganisms13051080)
Supplement: Supplementary file 1 [file microorganisms-13-01080-s001.zip]

Archive with 1 entries (1 files):
- microorganisms-3598427-supplementary.pdf
